# Supplementary material for: Mothers with Cancer: An Intersectional Mixed-Methods Study Investigating Role Demands and Perceived Coping Abilities
Source: Cancers (Basel). 2023 Mar 22;15(6):1915. doi: 10.3390/cancers15061915 (PMC10047435; doi:10.3390/cancers15061915)
Supplement: Supplementary file 1 [file cancers-15-01915-s001.zip]

Archive with 3 entries (3 files):
- Supplement Figure S1_MwC.pdf
- Supplement Table S1_MwC.pdf
- Supplement Table S2_MwC.pdf
